# Supplementary material for: Exploring the Syndecan-Mediated Cellular Internalization of the SARS-CoV-2 Omicron Variant
Source: Int J Mol Sci. 2023 Sep 15;24(18):14140. doi: 10.3390/ijms241814140 (PMC10531417; doi:10.3390/ijms241814140)
Supplement: Supplementary file 1 [file ijms-24-14140-s001.zip]

Archive with 1 entries (1 files):
- ijms-2584859-supplementary.pdf
